# Supplementary material for: Burnout among labor and birth providers in northern Tanzania: A mixed-method study
Source: medRxiv. 2023 Jun 3:2023.05.28.23290395. Preprint. [Version 1] doi: 10.1101/2023.05.28.23290395 (PMC10312826; doi:10.1101/2023.05.28.23290395)
Supplement: Supplementary file 1 — S1. Consort diagram [file media-1.zip]

Archive with 2 entries (2 files):
- S1 Figure 1. Consort diagram.docx
- __MACOSX/._S1 Figure 1. Consort diagram.docx
